# Supplementary material for: Susceptibility-related differences in the quantity of developmental stages of Myxobolus spp. (Myxozoa) in fish blood
Source: PLoS One. 2018 Sep 21;13(9):e0204437. doi: 10.1371/journal.pone.0204437 (PMC6150660; doi:10.1371/journal.pone.0204437)
Supplement: S1 Table — (XLS) [file pone.0204437.s001.xls]

## Sheet: qPCR efficiency
qPCR runs	Efficiency	Efficiency (SE)	Linearity (R^2)	Slope	Slope error	y-intercept	y-intercept error
Myxobolus cerebralis-specific qPCR assay (single-run)
Run 1 - fish	1.841	0.016	0.999	-3.772	0.053	36.397	0.277
Run 1 - Mcereb	1.923	0.01	0.999	-3.522	0.029	35.679	0.124
Run 2 - fish	1.876	0.088	0.958	-3.661	0.272	36.955	1.155
Run 2 - Mcereb	1.848	0.072	0.972	-3.751	0.239	36.416	1.043
Run 3 - fish	1.935	0.1	0.964	-3.489	0.273	34.281	1.23
Run 3 - Mcereb	1.852	0.087	0.961	-3.736	0.286	36.882	1.248
Run 4 - fish	1.596	0.033	0.989	-4.924	0.215	44.64	0.997
Run 4 - Mcereb	1.65	0.032	0.991	-4.599	0.18	41.668	0.837
Run 5 - fish	1.867	0.01	0.999	-3.689	0.031	35.275	0.133
Run 5 - Mcereb	1.896	0.012	0.999	-3.598	0.035	37.159	0.154
Run 6 - fish	1.908	0.037	0.995	-3.565	0.107	34.169	0.471
Run 6 - Mcereb	1.864	0.011	0.999	-3.697	0.034	36.521	0.144
Myxobolus pseudodispar-specific qPCR assay (multiplex)
Run 1 - fish	1.832	0.102	0.967	-3.802	0.35	41.5	1.341
Run 1 - Mpseu	1.882	0.074	0.985	-3.64	0.227	40.645	0.869
Run 2 - fish	1.634	0.036	0.996	-4.69	0.213	48.075	0.866
Run 2 - Mpseu	2.177	0.143	0.972	-2.96	0.25	38.615	0.878
Run 3 - fish	1.898	0.036	0.996	-3.594	0.107	40.09	0.412
Run 3 - Mpseu	2.004	0.015	0.999	-3.313	0.036	36.92	0.137
Run 4 - fish	1.612	0.041	0.989	-4.823	0.254	43.615	0.922
Run 4 - Mpseu	1.728	0.089	0.966	-4.211	0.397	41.675	1.44
Run 5 - fish	1.618	0.09	0.949	-4.785	0.555	45.467	2.266
Run 5 - Mpseu	1.665	0.086	0.961	-4.515	0.455	43.207	1.856
Run 6 - fish	1.974	0.057	0.991	-3.387	0.144	36.805	0.555
Run 6 - Mpseu	2.016	0.06	0.991	-3.284	0.139	36.625	0.534
Run 7 - fish	1.803	0.079	0.984	-3.905	0.289	40.93	1.083
Run 7 - Mpseu	1.847	0.076	0.987	-3.754	0.251	39.929	0.938
