# Supplementary material for: Susceptibility-related differences in the quantity of developmental stages of Myxobolus spp. (Myxozoa) in fish blood
Source: PLoS One. 2018 Sep 21;13(9):e0204437. doi: 10.1371/journal.pone.0204437 (PMC6150660; doi:10.1371/journal.pone.0204437)
Supplement: S2 Table — CNRQ: calibrated normalized relative quantities of M. cerebralis DNA. (XLS) [file pone.0204437.s002.xls]

## Sheet: qbase_cerebralis_eng
Fish ID	time point	fish species	qPCR	fish_CNRQ	parasite_CNRQ	parasite_logCNRQ
K3	1 day	RBT	-	1	NA	NA
K4	1 day	RBT	+	1	375	2.57403
K5	1 day	RBT	-	1	NA	NA
K6	1 day	RBT	+	1	77.51	1.88936
K12	1 day	RBT	+	1	1489	3.17289
K13	1 day	RBT	-	NA	NA	NA
K14	1 day	RBT	-	NA	NA	NA
K15	1 day	RBT	+	1	77.53	1.88947
K49	1 week	RBT	+	1	0.1061	-0.974285
K50	1 week	RBT	-	1	NA	NA
K51	1 week	RBT	+	1	0.08093	-1.09189
K52	1 week	RBT	+	1	0.02407	-1.61852
K53	1 week	RBT	+	1	0.006534	-2.18482
K54	1 week	RBT	-	1	NA	NA
K55	1 week	RBT	+	1	0.01068	-1.97143
K56	1 week	RBT	+	1	0.005108	-2.29175
K57	1 week	RBT	-	1	NA	NA
K58	1 week	RBT	+	1	0.1104	-0.957031
K69	1 month	RBT	-	1	NA	NA
K70	1 month	RBT	-	1	NA	NA
K71	1 month	RBT	-	1	NA	NA
K72	1 month	RBT	-	1	NA	NA
K73	1 month	RBT	-	1	NA	NA
K74	1 month	BT	-	1	NA	NA
K75	1 month	BT	-	1	NA	NA
K76	1 month	BT	-	1	NA	NA
K77	1 month	BT	-	1	NA	NA
K78	1 month	BT	-	1	NA	NA
K79	1 month	BT	-	1	NA	NA
K90	1 day	BT	-	NA	NA	NA
K99	1 day	BT	+	1	102	2.0086
K100	1 day	BT	-	NA	NA	NA
K101	1 day	BT	-	1	NA	NA
K102	1 day	BT	+	1	183.2	2.26293
K103	1 day	BT	+	1	25.04	1.39863
K104	1 week	BT	+	1	0.5839	-0.233662
K105	1 week	BT	+	1	11.43	1.05805
K106	1 week	BT	+	1	26.3	1.41996
K107	1 week	BT	+	1	5409	3.73312
K108	1 week	BT	+	1	38.92	1.59017
K109	1 month	BT	+	1	0.7632	-0.117362
K110	1 month	BT	+	1	0.1093	-0.96138
K111	1 month	BT	+	1	0.1542	-0.811916
K112	1 month	BT	+	1	895	2.95182
K114	1 week	BT	+	1	12.27	1.08884
K115	1 week	BT	+	1	4767	3.67825
K116	1 week	BT	+	1	5545	3.7439
K117	1 week	BT	+	1	1352	3.13098
K120	1 month	RBT	-	1	NA	NA
K121	1 month	RBT	-	1	NA	NA
K122	1 month	RBT	-	1	NA	NA
K123	1 month	RBT	-	1	NA	NA
K124	1 month	RBT	-	1	NA	NA
K125	1 month	RBT	-	1	NA	NA
K126	1 month	RBT	-	1	NA	NA
K127	1 month	BT	+	1	0.47	-0.327902
K128	1 month	BT	+	1	1036	3.01536
K129	1 month	BT	+	1	1	0
RBT: rainbow trout
BT: brown trout
NA: not applied
