# Supplementary material for: Susceptibility-related differences in the quantity of developmental stages of Myxobolus spp. (Myxozoa) in fish blood
Source: PLoS One. 2018 Sep 21;13(9):e0204437. doi: 10.1371/journal.pone.0204437 (PMC6150660; doi:10.1371/journal.pone.0204437)
Supplement: S3 Table — CNRQ: calibrated normalized relative quantities of M. pseudodispar DNA. (XLS) [file pone.0204437.s003.xls]

## Sheet: qbase_pseu_eng
fish ID	time point (p.e.)	fish species	experiment	qPCR	fish_CNRQ	para_CNRQ	parasite logCNRQ
B+1/1	1 day	roach	exp1	+	1	229.5	2.36078
B+1/2	1 day	roach	exp1	+	1	134.9	2.13001
B+1/3	1 day	roach	exp1	+	1	297	2.47276
B+1/4	1 day	roach	exp1	+	1	210.6	2.32346
B+1/5	1 day	roach	exp1	+	1	160.4	2.2052
B+1/6	1 day	roach	exp1	+	1	6.302	0.799478
B+1/7	1 day	roach	exp1	+	1	17.31	1.2383
B+1/8	1 day	roach	exp1	+	1	126.7	2.10278
B+1/9	1 day	roach	exp1	+	1	0.2076	-0.682773
B+1/10	1 day	roach	exp1	+	1	90.69	1.95756
V+1/1	1 day	rudd	exp1	+	1	137.3	2.13767
V+1/2	1 day	rudd	exp1	-	1	NA	NA
V+1/3	1 day	rudd	exp1	+	1	344.2	2.53681
V+1/4	1 day	rudd	exp1	-	1	NA	NA
V+1/5	1 day	rudd	exp1	+	1	260.8	2.41631
V+1/6	1 day	rudd	exp1	+	1	2202	3.34282
V+1/7	1 day	rudd	exp1	+	1	285.5	2.45561
V+1/8	1 day	rudd	exp1	-	1	NA	NA
V+1/9	1 day	rudd	exp1	+	1	605.1	2.78183
V+1/10	1 day	rudd	exp1	-	1	NA	NA
K+1/1	1 day	gibel carp	exp1	-	1	NA	NA
K+1/2	1 day	gibel carp	exp1	-	1	NA	NA
K+1/3	1 day	gibel carp	exp1	-	1	NA	NA
K+1/4	1 day	gibel carp	exp1	-	1	NA	NA
K+1/5	1 day	gibel carp	exp1	-	1	NA	NA
K+1/6	1 day	gibel carp	exp1	-	1	NA	NA
K+1/7	1 day	gibel carp	exp1	+	1	9.094	0.958755
K+1/8	1 day	gibel carp	exp1	+	1	3.254	0.512418
K+1/9	1 day	gibel carp	exp1	+	1	13.08	1.11661
K+1/10	1 day	gibel carp	exp1	-	1	NA	NA
V+3/1	1 month	rudd	exp1	+	1	8.407	0.924641
V+3/2	1 month	rudd	exp1	-	1	NA	NA
V+3/3	1 month	rudd	exp1	-	1	NA	NA
V+3/4	1 month	rudd	exp1	-	1	NA	NA
V+3/5	1 month	rudd	exp1	-	1	NA	NA
V+3/6	1 month	rudd	exp1	+	1	55.86	1.7471
V+3/7	1 month	rudd	exp1	+	1	107.6	2.03181
V+3/8	1 month	rudd	exp1	-	1	NA	NA
V+3/9	1 month	rudd	exp1	+	1	174.6	2.24204
V+3/10	1 month	rudd	exp1	-	1	NA	NA
V+3/11	1 month	rudd	exp1	-	1	NA	NA
K+3/1	1 month	gibel carp	exp1	+	1	13.87	1.14208
K+3/2	1 month	gibel carp	exp1	-	1	NA	NA
K+3/3	1 month	gibel carp	exp1	-	1	NA	NA
K+3/4	1 month	gibel carp	exp1	-	1	NA	NA
K+3/5	1 month	gibel carp	exp1	-	1	NA	NA
V+3/12	1 month	rudd	exp1	-	1	NA	NA
K+3/6	1 month	gibel carp	exp1	-	1	NA	NA
K+3/7	1 month	gibel carp	exp1	-	1	NA	NA
K+3/8	1 month	gibel carp	exp1	-	1	NA	NA
K+3/9	1 month	gibel carp	exp1	+	1	25.46	1.40586
K+3/10	1 month	gibel carp	exp1	+	1	33.71	1.52776
K+3/11	1 month	gibel carp	exp1	+	1	115.2	2.06145
K+3/12	1 month	gibel carp	exp1	-	1	NA	NA
B+3/1	1 month	roach	exp1	-	1	NA	NA
B+3/2	1 month	roach	exp1	+	1	1770	3.24797
B+3/3	1 month	roach	exp1	-	1	NA	NA
B+3/4	1 month	roach	exp1	-	1	NA	NA
B+3/5	1 month	roach	exp1	-	1	NA	NA
B+3/6	1 month	roach	exp1	+	1	18.23	1.26079
B+3/7	1 month	roach	exp1	+	1	221.5	2.34537
B+3/8	1 month	roach	exp1	+	1	4.447	0.648067
B+3/9	1 month	roach	exp1	+	1	781.2	2.89276
B+3/10	1 month	roach	exp1	-	1	NA	NA
K+2/1	1 week	gibel carp	exp1	-	1	NA	NA
K+2/2	1 week	gibel carp	exp1	-	1	NA	NA
K+2/3	1 week	gibel carp	exp1	-	1	NA	NA
K+2/4	1 week	gibel carp	exp1	-	1	NA	NA
K+2/5	1 week	gibel carp	exp1	-	1	NA	NA
K+2/6	1 week	gibel carp	exp1	-	1	NA	NA
K+2/7	1 week	gibel carp	exp1	-	1	NA	NA
K+2/8	1 week	gibel carp	exp1	-	1	NA	NA
K+2/9	1 week	gibel carp	exp1	-	1	NA	NA
K+2/10	1 week	gibel carp	exp1	-	1	NA	NA
K+2/11	1 week	gibel carp	exp1	-	1	NA	NA
K+2/12	1 week	gibel carp	exp1	+	1	30.91	1.4901
B+2/1	1 week	roach	exp1	+	1	30.42	1.48316
B+2/2	1 week	roach	exp1	-	1	NA	NA
B+2/3	1 week	roach	exp1	-	1	NA	NA
B+2/4	1 week	roach	exp1	+	1	25.23	1.40192
B+2/5	1 week	roach	exp1	+	1	70.41	1.84763
B+2/6	1 week	roach	exp1	-	1	NA	NA
B+2/7	1 week	roach	exp1	+	1	124.6	2.09552
B+2/8	1 week	roach	exp1	+	1	0.4763	-0.322119
B+2/9	1 week	roach	exp1	+	1	9.623	0.98331
B+2/10	1 week	roach	exp1	+	1	0.5746	-0.240634
B+2/11	1 week	roach	exp1	+	1	1	0
V+2/1	1 week	rudd	exp1	-	1	NA	NA
V+2/2	1 week	rudd	exp1	-	1	NA	NA
V+2/3	1 week	rudd	exp1	-	1	NA	NA
V+2/4	1 week	rudd	exp1	-	1	NA	NA
V+2/5	1 week	rudd	exp1	-	1	NA	NA
V+2/6	1 week	rudd	exp1	-	1	NA	NA
V+2/7	1 week	rudd	exp1	-	1	NA	NA
V+2/8	1 week	rudd	exp1	-	1	NA	NA
V+2/9	1 week	rudd	exp1	-	1	NA	NA
V+2/10	1 week	rudd	exp1	+	1	655.1	2.81631
V+2/11	1 week	rudd	exp1	-	1	NA	NA
A/1/1	1 day	bream	exp2	-	1	NA	NA
A/1/2	1 day	bream	exp2	-	1	NA	NA
A/1/3	1 day	bream	exp2	-	1	NA	NA
A/1/4	1 day	bream	exp2	-	1	NA	NA
A/1/5	1 day	bream	exp2	-	1	NA	NA
A/1/6	1 day	bream	exp2	-	1	NA	NA
A/1/7_i	1 day	bream	exp2	-	1	NA	NA
A/1/8	1 day	bream	exp2	+	1	17.11	1.23325
A/1/9	1 day	bream	exp2	+	1	21.22	1.32675
A/2/1	1 week	bream	exp2	+	1	48.69	1.68744
A/2/2_i	1 week	bream	exp2	-	1	NA	NA
A/2/3_i	1 week	bream	exp2	-	1	NA	NA
A/2/4	1 week	bream	exp2	-	1	NA	NA
A/2/5	1 week	bream	exp2	-	1	NA	NA
A/2/6_i	1 week	bream	exp2	-	1	NA	NA
A/2/7	1 week	bream	exp2	-	1	NA	NA
A/2/8_i	1 week	bream	exp2	-	1	NA	NA
A/2/9	1 week	bream	exp2	+	1	8.043	0.905418
R/1/1	1 day	roach	exp2	+	1	13.44	1.1284
R/1/2	1 day	roach	exp2	+	1	48.94	1.68966
R/1/3	1 day	roach	exp2	+	1	6.052	0.781899
R/1/4_i	1 day	roach	exp2	-	1	NA	NA
R/1/5_i	1 day	roach	exp2	+	1	33.37	1.52336
R/1/6	1 day	roach	exp2	+	1	66.77	1.82458
R/1/7	1 day	roach	exp2	-	1	NA	NA
R/1/8	1 day	roach	exp2	+	1	8.04	0.905256
R/1/9_i	1 day	roach	exp2	-	1	NA	NA
R/2/1	1 week	roach	exp2	+	1	10.04	1.00173
R/2/2	1 week	roach	exp2	-	1	NA	NA
R/2/3	1 week	roach	exp2	+	1	11.65	1.06633
R/2/4	1 week	roach	exp2	+	1	8.083	0.907573
R/2/5	1 week	roach	exp2	-	1	NA	NA
R/2/6_i	1 week	roach	exp2	+	1	37.39	1.57276
R/2/7_i	1 week	roach	exp2	-	1	NA	NA
R/2/8_i	1 week	roach	exp2	+	1	67.44	1.82892
R/2/9_i	1 week	roach	exp2	-	1	NA	NA
R/3/1	1 month	roach	exp2	-	1	NA	NA
R/3/2	1 month	roach	exp2	+	1	1.28	0.10721
R/3/3	1 month	roach	exp2	+	1	618.4	2.79127
R/3/4	1 month	roach	exp2	+	1	105.5	2.02325
R/3/5	1 month	roach	exp2	+	1	4.643	0.666799
R/3/6	1 month	roach	exp2	+	1	13.07	1.11628
R/3/7_i	1 month	roach	exp2	+	1	48.43	1.68511
R/3/8	1 month	roach	exp2	+	1	174.6	2.24204
R/3/9	1 month	roach	exp2	-	1	NA	NA
R/3/10	1 month	roach	exp2	+	1	25.21	1.40157
S/1/1	1 day	rudd	exp2	+	1	268.4	2.42878
S/1/2	1 day	rudd	exp2	+	1	203.2	2.30792
S/1/3	1 day	rudd	exp2	-	1	NA	NA
S/1/4	1 day	rudd	exp2	-	1	NA	NA
S/1/5_i	1 day	rudd	exp2	-	1	NA	NA
S/1/6	1 day	rudd	exp2	+	1	537.7	2.73054
S/1/7_i	1 day	rudd	exp2	+	1	576.9	2.7611
S/1/8_i	1 day	rudd	exp2	+	1	157	2.1959
S/1/9	1 day	rudd	exp2	+	1	8938	3.95124
S/2/1	1 week	rudd	exp2	+	1	1283	3.10823
S/2/2	1 week	rudd	exp2	+	1	1899	3.27852
S/2/3	1 week	rudd	exp2	-	1	NA	NA
S/2/4	1 week	rudd	exp2	+	1	420200	5.62346
S/2/5	1 week	rudd	exp2	+	1	232.3	2.36605
S/2/6	1 week	rudd	exp2	+	1	62.1	1.79309
S/2/7	1 week	rudd	exp2	-	1	NA	NA
S/2/8	1 week	rudd	exp2	+	1	203.9	2.30942
S/2/9_i	1 week	rudd	exp2	-	1	NA	NA
S/3/1_i	1 month	rudd	exp2	-	1	NA	NA
S/3/2	1 month	rudd	exp2	-	1	NA	NA
S/3/3	1 month	rudd	exp2	-	1	NA	NA
S/3/4	1 month	rudd	exp2	+	1	1283	3.10823
S/3/5	1 month	rudd	exp2	+	1	112.4	2.05077
S/3/6_i	1 month	rudd	exp2	+	1	257.8	2.41128
S/3/7_i	1 month	rudd	exp2	+	1	282.9	2.45163
S/3/8_i	1 month	rudd	exp2	-	1	NA	NA
S/3/9	1 month	rudd	exp2	+	1	230.6	2.36286
S/3/10	1 month	rudd	exp2	-	1	NA	NA
