# Supplementary material for: Susceptibility-related differences in the quantity of developmental stages of Myxobolus spp. (Myxozoa) in fish blood
Source: PLoS One. 2018 Sep 21;13(9):e0204437. doi: 10.1371/journal.pone.0204437 (PMC6150660; doi:10.1371/journal.pone.0204437)
Supplement: S1 Text — (TXT) [file pone.0204437.s004.txt]

Sipos et al - PlosOne MS
S1 Text Supplement: DNA sequences of specific PCR products

>Myxobolus cerebralis SSU rDNA qPCR product amplified using the primer pair Myx18-909f - Myx18-996r (described by Kelley et al 2004) (length:178 bp)
CTTTGACTGAATGTTATTCAGTTACAGCATACAGCACCAACCACCAATAACGGATGTTGGTTCCGTATTGGGGTGATGATTAAAAGGAGCGGTTGGGGGCATTGGTATTTGGCCGCGAGAGGTGAAATTCTTAGACCGGCCAAGGACTAACGAATGCGAAGGCATTTGCCCAGACCGC

>Myxobolus pseudodispar SSU rDNA qPCR  product amplified using primer pair Mp-736f - Mp-812r (length: 77 bp)
AAACAGAGTGCTCAAAGCAGGCGAACGCTTGAATGTTGTAGCATGGAACGAACAAACGTGTATTCGCACATATCGTG
