# Supplementary material for: Susceptibility-related differences in the quantity of developmental stages of Myxobolus spp. (Myxozoa) in fish blood
Source: PLoS One. 2018 Sep 21;13(9):e0204437. doi: 10.1371/journal.pone.0204437 (PMC6150660; doi:10.1371/journal.pone.0204437)
Supplement: S1 Dataset — (ZIP) [file pone.0204437.s005.zip]

Archive with 2 entries (2 files):
- Mp_stat.R
- Mc_stat.R
